# Supplementary material for: Interrelation between α-Cardiac Actin Treadmilling and Myocardin-Related Transcription Factor-A Nuclear Shuttling in Cardiomyocytes
Source: Int J Mol Sci. 2022 Jul 2;23(13):7394. doi: 10.3390/ijms23137394 (PMC9266856; doi:10.3390/ijms23137394)
Supplement: Supplementary file 1 [file ijms-23-07394-s001.zip]

Archive with 9 entries (6 files):
- Dossier vide╠üo/
- Dossier vide╠üo/Video S1.mp4
- __MACOSX/
- __MACOSX/Dossier vide╠üo/
- __MACOSX/Dossier vide╠üo/._Video S1.mp4
- Dossier vide╠üo/Video S2.mp4
- __MACOSX/Dossier vide╠üo/._Video S2.mp4
- Dossier vide╠üo/Video S3.mp4
- __MACOSX/Dossier vide╠üo/._Video S3.mp4
